# Supplementary material for: Tribolium castaneum defensin 1 kills Moraxella catarrhalisin an in vitro infection model but does not harm commensal bacteria
Source: Virulence. 2021 Apr 12;12(1):1003–10. doi: 10.1080/21505594.2021.1908741 (PMC8043168; doi:10.1080/21505594.2021.1908741)
Supplement: Supplemental Material [file KVIR_A_1908741_SM1272.zip]

Archive with 4 entries (4 files):
- Document.rtf
- FigureS1.tif
- TableS1.pdf
- tabs2.pdf
